# Supplementary material for: Investigating grey matter volumetric trajectories through the lifespan at the individual level
Source: Nat Commun. 2024 Jul 15;15:5954. doi: 10.1038/s41467-024-50305-0 (PMC11251262; doi:10.1038/s41467-024-50305-0)
Supplement: Supplementary file 4 — Source Data [file 41467_2024_50305_MOESM4_ESM.xlsx]

## Sheet: Fig. 1b
Fig. 1b Whole-brain GMV growth rates at age 5y, 10y, 15y, 20y and 25y for each group identified in IMAGEN
Group	brain region	Coef(age)	Coef(age squared)	Growth rate at 5y	Growth rate at 10y	Growth rate at 15y	Growth rate at 20y	Growth rate at 25y
Group1	bankssts	23.2314	-1.58764	7.35504	-8.52135	-24.3977	-40.2741	-56.1505
Group1	caudalanteriorcingulate	92.6892	-3.12858	61.4034	30.1176	-1.16822	-32.454	-63.7398
Group1	caudalmiddlefrontal	123.763	-7.00495	53.7133	-16.3362	-86.3858	-156.435	-226.485
Group1	cuneus	-50.9957	0.46032	-46.3925	-41.7893	-37.1861	-32.5829	-27.9797
Group1	entorhinal	56.7072	-1.46708	42.0365	27.3657	12.6949	-1.97589	-16.6467
Group1	fusiform	181.675	-6.37053	117.97	54.2642	-9.44105	-73.1463	-136.852
Group1	inferiorparietal	171.886	-12.831	43.576	-84.7344	-213.045	-341.355	-469.666
Group1	inferiortemporal	494.575	-20.322	291.355	88.1348	-115.085	-318.306	-521.526
Group1	isthmuscingulate	3.2546	-1.00734	-6.81881	-16.8922	-26.9656	-37.039	-47.1124
Group1	lateraloccipital	-92.4383	-1.57633	-108.202	-123.965	-139.728	-155.491	-171.255
Group1	lateralorbitofrontal	139.724	-6.1189	78.5346	17.3456	-43.8434	-105.032	-166.221
Group1	lingual	48.8392	-2.88279	20.0113	-8.81662	-37.6445	-66.4724	-95.3003
Group1	medialorbitofrontal	30.7949	-2.51682	5.62666	-19.5415	-44.7098	-69.878	-95.0462
Group1	middletemporal	286.509	-16.6724	119.785	-46.9394	-213.663	-380.387	-547.111
Group1	parahippocampal	65.2605	-1.9234	46.0264	26.7924	7.55837	-11.6757	-30.9097
Group1	paracentral	12.5756	-1.99926	-7.41704	-27.4097	-47.4023	-67.395	-87.3876
Group1	parsopercularis	55.9484	-3.43764	21.5721	-12.8043	-47.1807	-81.5571	-115.933
Group1	parsorbitalis	51.7232	-2.75185	24.2047	-3.31378	-30.8323	-58.3508	-85.8693
Group1	parstriangularis	-34.9794	-1.13476	-46.327	-57.6746	-69.0223	-80.3699	-91.7175
Group1	pericalcarine	-7.94898	-0.043019	-8.37917	-8.80936	-9.23955	-9.66974	-10.0999
Group1	postcentral	-86.8497	-1.90786	-105.928	-125.007	-144.085	-163.164	-182.243
Group1	posteriorcingulate	34.6202	-2.22771	12.3431	-9.93403	-32.2111	-54.4883	-76.7654
Group1	precentral	367.506	-14.4467	223.039	78.5715	-65.896	-210.363	-354.831
Group1	precuneus	-120.792	-1.44238	-135.216	-149.64	-164.064	-178.488	-192.911
Group1	rostralanteriorcingulate	77.1013	-2.68295	50.2718	23.4423	-3.3872	-30.2167	-57.0462
Group1	rostralmiddlefrontal	252.691	-16.6011	86.6801	-79.3305	-245.341	-411.352	-577.362
Group1	superiorfrontal	654.121	-31.3477	340.644	27.1673	-286.309	-599.786	-913.263
Group1	superiorparietal	-222.943	-1.37534	-236.696	-250.449	-264.203	-277.956	-291.71
Group1	superiortemporal	223.274	-10.5485	117.789	12.3043	-93.1807	-198.666	-304.151
Group1	supramarginal	114.244	-9.17895	22.4542	-69.3353	-161.125	-252.914	-344.704
Group1	frontalpole	-3.06494	-0.64776	-9.54254	-16.0201	-22.4977	-28.9753	-35.4529
Group1	temporalpole	87.1526	-2.38715	63.2812	39.4097	15.5382	-8.33331	-32.2048
Group1	transversetemporal	-8.59915	-0.116265	-9.7618	-10.9245	-12.0871	-13.2497	-14.4124
Group1	insula	216.937	-7.74425	139.495	62.0522	-15.3902	-92.8327	-170.275
Group1	thalamus_proper	143.997	-4.37851	100.212	56.4272	12.6421	-31.1431	-74.9282
Group1	caudate	66.1332	-2.46909	41.4423	16.7513	-7.93961	-32.6306	-57.3215
Group1	putamen	94.9635	-3.30799	61.8837	28.8038	-4.27605	-37.3559	-70.4358
Group1	pallidum	80.8646	-2.17144	59.1502	37.4358	15.7214	-5.99303	-27.7074
Group1	hippocampus	160.849	-4.46267	116.222	71.5952	26.9685	-17.6582	-62.2849
Group1	amygdala	92.1419	-2.44418	67.7001	43.2582	18.8164	-5.62547	-30.0673
Group1	accumbens_area	10.1805	-0.309458	7.0859	3.99132	0.89674	-2.19784	-5.29242
Group1	brain_stem	1092.75	-27.6431	816.319	539.888	263.456	-12.9749	-289.406
Group2	bankssts	33.5125	-1.58764	17.6361	1.75973	-14.1167	-29.993	-45.8694
Group2	caudalanteriorcingulate	100.709	-3.12858	69.4236	38.1378	6.85204	-24.4338	-55.7196
Group2	caudalmiddlefrontal	174.406	-7.00495	104.356	34.3068	-35.7427	-105.792	-175.842
Group2	cuneus	-44.5844	0.46032	-39.9812	-35.378	-30.7748	-26.1716	-21.5684
Group2	entorhinal	60.6216	-1.46708	45.9508	31.28	16.6092	1.93845	-12.7323
Group2	fusiform	214.507	-6.37053	150.801	87.0962	23.3909	-40.3143	-104.02
Group2	inferiorparietal	246.171	-12.831	117.861	-10.4496	-138.76	-267.07	-395.381
Group2	inferiortemporal	587.956	-20.322	384.735	181.515	-21.7049	-224.925	-428.145
Group2	isthmuscingulate	8.27014	-1.00734	-1.80327	-11.8767	-21.9501	-32.0235	-42.0969
Group2	lateraloccipital	-54.961	-1.57633	-70.7242	-86.4875	-102.251	-118.014	-133.777
Group2	lateralorbitofrontal	174.285	-6.1189	113.096	51.907	-9.282	-70.471	-131.66
Group2	lingual	60.645	-2.88279	31.8171	2.98919	-25.8387	-54.6666	-83.4945
Group2	medialorbitofrontal	39.7097	-2.51682	14.5415	-10.6267	-35.7949	-60.9631	-86.1313
Group2	middletemporal	395.013	-16.6724	228.289	61.5652	-105.159	-271.883	-438.607
Group2	parahippocampal	67.3581	-1.9234	48.1241	28.89	9.65599	-9.57805	-28.8121
Group2	paracentral	28.8376	-1.99926	8.84495	-11.1477	-31.1403	-51.133	-71.1256
Group2	parsopercularis	65.611	-3.43764	31.2346	-3.14177	-37.5181	-71.8945	-106.271
Group2	parsorbitalis	62.636	-2.75185	35.1175	7.59897	-19.9195	-47.438	-74.9565
Group2	parstriangularis	-21.579	-1.13476	-32.9266	-44.2743	-55.6219	-66.9695	-78.3171
Group2	pericalcarine	-6.65476	-0.043019	-7.08495	-7.51514	-7.94533	-8.37552	-8.80571
Group2	postcentral	-45.4416	-1.90786	-64.5202	-83.5988	-102.677	-121.756	-140.835
Group2	posteriorcingulate	47.8533	-2.22771	25.5762	3.29907	-18.978	-41.2552	-63.5323
Group2	precentral	424.186	-14.4467	279.718	135.251	-9.21672	-153.684	-298.152
Group2	precuneus	-75.3436	-1.44238	-89.7674	-104.191	-118.615	-133.039	-147.463
Group2	rostralanteriorcingulate	84.4181	-2.68295	57.5886	30.7591	3.9296	-22.8999	-49.7294
Group2	rostralmiddlefrontal	363.87	-16.6011	197.86	31.8492	-134.161	-300.172	-466.183
Group2	superiorfrontal	802.576	-31.3477	489.099	175.622	-137.855	-451.331	-764.808
Group2	superiorparietal	-144.727	-1.37534	-158.481	-172.234	-185.988	-199.741	-213.494
Group2	superiortemporal	276.381	-10.5485	170.896	65.4114	-40.0735	-145.558	-251.043
Group2	supramarginal	165.929	-9.17895	74.1393	-17.6502	-109.44	-201.229	-293.019
Group2	frontalpole	-1.29133	-0.64776	-7.76893	-14.2465	-20.7241	-27.2017	-33.6793
Group2	temporalpole	93.4007	-2.38715	69.5292	45.6577	21.7862	-2.08525	-25.9567
Group2	transversetemporal	-4.65302	-0.116265	-5.81567	-6.97831	-8.14096	-9.30361	-10.4663
Group2	insula	228.825	-7.74425	151.382	73.9397	-3.50276	-80.9452	-158.388
Group2	thalamus_proper	143.827	-4.37851	100.042	56.2568	12.4717	-31.3134	-75.0986
Group2	caudate	67.6913	-2.46909	43.0004	18.3094	-6.38153	-31.0725	-55.7634
Group2	putamen	95.2491	-3.30799	62.1692	29.0894	-3.99047	-37.0703	-70.1502
Group2	pallidum	80.4189	-2.17144	58.7045	36.9901	15.2757	-6.43872	-28.1531
Group2	hippocampus	161.051	-4.46267	116.424	71.7974	27.1707	-17.4561	-62.0828
Group2	amygdala	91.7432	-2.44418	67.3014	42.8595	18.4177	-6.02417	-30.466
Group2	accumbens_area	10.2202	-0.309458	7.12561	4.03103	0.936456	-2.15812	-5.2527
Group2	brain_stem	1079.14	-27.6431	802.712	526.281	249.85	-26.5815	-303.013
Group3	bankssts	69.9788	-1.58764	54.1024	38.226	22.3496	6.47321	-9.40317
Group3	caudalanteriorcingulate	123.677	-3.12858	92.391	61.1052	29.8194	-1.4664	-32.7522
Group3	caudalmiddlefrontal	276.586	-7.00495	206.537	136.487	66.4376	-3.61197	-73.6615
Group3	cuneus	-34.9112	0.46032	-30.308	-25.7048	-21.1016	-16.4984	-11.8952
Group3	entorhinal	87.6114	-1.46708	72.9406	58.2698	43.5991	28.9283	14.2575
Group3	fusiform	285.562	-6.37053	221.856	158.151	94.4459	30.7406	-32.9647
Group3	inferiorparietal	430.536	-12.831	302.226	173.915	45.6049	-82.7055	-211.016
Group3	inferiortemporal	864.27	-20.322	661.05	457.83	254.609	51.3891	-151.831
Group3	isthmuscingulate	25.0911	-1.00734	15.0177	4.94432	-5.12909	-15.2025	-25.2759
Group3	lateraloccipital	27.1325	-1.57633	11.3692	-4.39402	-20.1573	-35.9205	-51.6838
Group3	lateralorbitofrontal	304.629	-6.1189	243.44	182.251	121.062	59.873	-1.31602
Group3	lingual	119.368	-2.88279	90.5405	61.7126	32.8847	4.05683	-24.7711
Group3	medialorbitofrontal	60.5514	-2.51682	35.3832	10.215	-14.9532	-40.1214	-65.2897
Group3	middletemporal	679.102	-16.6724	512.378	345.654	178.93	12.2064	-154.518
Group3	parahippocampal	81.166	-1.9234	61.932	42.6979	23.4639	4.22988	-15.0042
Group3	paracentral	48.3782	-1.99926	28.3856	8.39296	-11.5997	-31.5923	-51.585
Group3	parsopercularis	83.4107	-3.43764	49.0343	14.658	-19.7184	-54.0948	-88.4712
Group3	parsorbitalis	98.5179	-2.75185	70.9994	43.4809	15.9624	-11.5561	-39.0746
Group3	parstriangularis	12.9975	-1.13476	1.64991	-9.69772	-21.0453	-32.393	-43.7406
Group3	pericalcarine	-3.1604	-0.043019	-3.59059	-4.02078	-4.45097	-4.88116	-5.31135
Group3	postcentral	-12.1673	-1.90786	-31.2459	-50.3245	-69.4031	-88.4817	-107.56
Group3	posteriorcingulate	90.4432	-2.22771	68.1661	45.889	23.6119	1.3348	-20.9423
Group3	precentral	537.32	-14.4467	392.853	248.385	103.918	-40.5495	-185.017
Group3	precuneus	50.9136	-1.44238	36.4898	22.066	7.64214	-6.78166	-21.2055
Group3	rostralanteriorcingulate	110.862	-2.68295	84.0328	57.2033	30.3738	3.54425	-23.2852
Group3	rostralmiddlefrontal	639.922	-16.6011	473.912	307.901	141.891	-24.12	-190.131
Group3	superiorfrontal	1234.98	-31.3477	921.5	608.024	294.547	-18.9299	-332.407
Group3	superiorparietal	-12.6002	-1.37534	-26.3536	-40.1069	-53.8603	-67.6137	-81.3671
Group3	superiortemporal	373.38	-10.5485	267.895	162.41	56.9254	-48.5595	-154.044
Group3	supramarginal	259.748	-9.17895	167.959	76.1694	-15.6201	-107.41	-199.199
Group3	frontalpole	2.42806	-0.64776	-4.04953	-10.5271	-17.0047	-23.4823	-29.9599
Group3	temporalpole	123.894	-2.38715	100.023	76.1511	52.2796	28.4081	4.53665
Group3	transversetemporal	8.44757	-0.116265	7.28492	6.12227	4.95962	3.79697	2.63432
Group3	insula	258.912	-7.74425	181.469	104.027	26.5845	-50.858	-128.3
Group3	thalamus_proper	143.794	-4.37851	100.009	56.2235	12.4384	-31.3467	-75.1318
Group3	caudate	71.6408	-2.46909	46.9498	22.2589	-2.43208	-27.123	-51.814
Group3	putamen	100.645	-3.30799	67.5653	34.4854	1.40554	-31.6743	-64.7542
Group3	pallidum	80.6114	-2.17144	58.897	37.1826	15.4682	-6.24618	-27.9606
Group3	hippocampus	165.45	-4.46267	120.824	76.1968	31.5701	-13.0567	-57.6834
Group3	amygdala	94.348	-2.44418	69.9062	45.4643	21.0225	-3.41937	-27.8612
Group3	accumbens_area	10.7028	-0.309458	7.60827	4.51369	1.41911	-1.67547	-4.77005
Group3	brain_stem	1106.09	-27.6431	829.658	553.227	276.795	0.364086	-276.067

## Sheet: Fig. 1c
Fig. 1c Total GMV developmental trajectories (with 95% confidence bands) for the three groups identified in the IMAGEN study
* Due to data usage regulations, we cannot share raw data. Thus, estimated mean (95%CI) at different ages were provided.
	Mean (95%CI) (×1E5 mm3)
Age	Group1	Group2	Group3
5	5.27 (4.66,5.53)	6.8 (6.42,7.2)	6.41 (5.98,6.8)
6	5.32 (4.72,5.56)	6.75 (6.39,7.14)	6.39 (5.96,6.77)
7	5.35 (4.78,5.6)	6.7 (6.34,7.08)	6.36 (5.96,6.73)
8	5.39 (4.83,5.62)	6.65 (6.3,7.02)	6.33 (5.94,6.69)
9	5.42 (4.88,5.64)	6.6 (6.26,6.95)	6.3 (5.93,6.64)
10	5.45 (4.93,5.65)	6.54 (6.21,6.87)	6.26 (5.91,6.59)
11	5.48 (4.98,5.66)	6.47 (6.15,6.8)	6.22 (5.88,6.54)
12	5.5 (5.03,5.67)	6.41 (6.09,6.73)	6.18 (5.85,6.49)
13	5.52 (5.09,5.69)	6.34 (6.03,6.65)	6.14 (5.82,6.44)
14	5.54 (5.15,5.69)	6.27 (5.96,6.58)	6.09 (5.79,6.38)
15	5.56 (5.21,5.7)	6.2 (5.89,6.51)	6.04 (5.75,6.32)
16	5.57 (5.26,5.71)	6.13 (5.82,6.43)	5.99 (5.71,6.25)
17	5.59 (5.3,5.72)	6.05 (5.75,6.34)	5.94 (5.66,6.2)
18	5.6 (5.34,5.73)	5.98 (5.68,6.26)	5.88 (5.61,6.14)
19	5.61 (5.38,5.74)	5.9 (5.61,6.18)	5.83 (5.57,6.08)
20	5.62 (5.42,5.74)	5.82 (5.53,6.1)	5.77 (5.51,6.02)
21	5.63 (5.42,5.74)	5.74 (5.45,6.02)	5.72 (5.45,5.96)
22	5.64 (5.47,5.81)	5.66 (5.37,5.95)	5.66 (5.4,5.91)
23	5.65 (5.48,5.81)	5.58 (5.28,5.87)	5.6 (5.34,5.86)

## Sheet: Fig. 2b
Fig.2b Longitudinal trajectories of Depression (Left) and ADHD symptoms (Right) among adolescents in the three groups.
Group	Time	Depression	ADHD (child)	ADHD (parent)
Group1	14	0.0352609	0.913842	5.72238
Group1	16	0.0553746	0.786054	4.64526
Group1	19	0.0503937	0.616192	missing
Group1	23	0.0600462	0.428822	missing
Group2	14	0.0249017	0.838794	5.25594
Group2	16	0.0660522	0.675305	3.92604
Group2	19	0.0777605	0.534985	missing
Group2	23	0.135667	0.368852	missing
Group3	14	0.030303	1.32653	8.37313
Group3	16	0.0727273	0.731707	5.24528
Group3	19	0.0392157	0.456522	missing
Group3	23	0.294118	0.315789	missing

## Sheet: Fig. 3a
Fig. 3a Correlation between Group3-reweighted GMV and neurocognition in ABCD
also see in Supplementary Table 10
Questionnaire	Time	Correlation	Padj
Game of Dice Task	Safe times	-0.0673198	2.77e-06
	Risky times	0.0661786	3.28e-06
	Safe vs risky	-0.0668461	2.175e-10
Delay Discounting Task	mean RT for immedian choices	-0.0371776	0.0570631
	mean RT for delayed choices	0.0501668	0.000725477
NIH Toolbox	PVT uncorrected	-0.120364	1.78e-58
	Flanker uncorrected	-0.00712665	1.1e-08
	List sorting uncorrected	-0.0941915	9.86e-38
	DCCS uncorrected	-0.0562795	1.04e-11
	Pattern comparison uncorrected	-0.0102811	0.121123
	PSMT uncorrected	-0.0204742	0.000111292
	Reading uncorrected	-0.134598	3.05e-59
	Fluid cognition uncorrected	-0.055095	2.16e-19
	Crystallized cognition uncorrected	-0.151381	8.94e-78
	Total cognition function uncorrected	-0.130843	2.36e-51

## Sheet: Fig. 3c
Fig. 3c CENPW score of delayed neurodevelopment among groups
	Mean	Median
Group1	-0.123	-0.301
Group2	-0.062	-0.273
Group3	0.222	-0.072
	Diff	P
Group 3 vs Group 1	0.34	0.018
Group 3 vs Group 2	0.28	0.048
Group 2 vs Group 1	0.06	0.293
Group 3 vs Group 1/2	0.31	0.028

## Sheet: Fig. 3d
Fig. 3d Correlation between CENPW score of delayed neurodevelopment and neurocognitive performances
Questionnaire	Baseline		Last follow-up
	Correlation	Adjust p	Correlation	Adjust p
CGT Delay aversion	0.0919952	0.0274373	-0.0734734	0.23902
CGT Deliberation time	0.0788261	0.0274373	0.0153966	0.982968
CGT Risk adjustment	-0.0809385	0.0274373	0.0220244	0.982968
SST Go reaction time	-0.0630847	0.0377424	-0.0249321	0.472112

## Sheet: Fig. 4d
Fig. 4d Proportion of the mediation effects through cg06064461 methylation in the environmental exposure - peak GMV pathway
Questionnaire	Item	Mediation proportion (95%CI)	Punadj	Padj
Childhood Trauma Questionnaire	Emotional abuse	0.23% (-3.65%, 4.11%)	0.928349	0.928759
	Physical abuse	-2.65% (-15.24%, 9.94%)	0.752539	0.928759
	Sexual abuse	2.51% (-4.26%, 9.28%)	0.57744	0.928759
	Emotional neglect	-0.23% (-4.13%, 3.66%)	0.928759	0.928759
	Physical neglect	0.49% (-3.46%, 4.44%)	0.852461	0.928759
Family Stresses	Socioeconomics	1.75% (-3.04%, 6.53%)	0.583758	0.673431
	Work	-2.22% (-6.53%, 2.09%)	0.440371	0.673431
	Health	-1.52% (-6.95%, 3.90%)	0.673431	0.673431
	Addiction	25.90% (-15.36%, 67.16%)	0.346345	0.673431
Childs experience of family life	Affirmation	8.96% (2.17%, 15.74%)	0.047784	0.191136
	Discipline	0.79% (-2.01%, 3.59%)	0.67233	0.896439
	Rules	-0.46% (-6.69%, 5.78%)	0.912587	0.912587
	Special allowance	4.04% (-2.92%, 11.00%)	0.383651	0.767302

## Sheet: Fig. 5c
Fig. 5c correlations between averaged PRS and socio-economic, cognitive and mental health outcomes
Outcome	Correlation	P
Edu	-0.0202335	1.36e-31
Anxious	-0.00292418	0.0895362
Dep	0.00377971	0.0281928
Mania	-9.42e-06	0.995635
Neuro_score	0.00211654	0.588273
Job_physical	0.0137933	1.72e-09
IMD_income (England)	0.00853911	4.45e-06
IMD_employ (England)	0.00835409	7.12e-06
IMD_edu (England)	0.0129281	3.69e-12
IMD_income (Wales)	0.0109643	0.177873
IMD_employ (Wales)	0.00748883	0.357447
IMD_edu (Wales)	0.0126662	0.119592
IMD_income (Scot)	0.0120694	0.0564092
IMD_edu (Scot)	0.0193587	0.00221137
Mood_swing	0.00488205	0.0050818
Miserable	0.004606	0.00797605
Irritable	0.000416465	0.813012
Sensitive	0.00662922	0.000147472
Fed_up	0.00743509	1.92e-05
Nervous	0.00437666	0.0121052
Anxious_A	-0.00259304	0.137139
Tense	0.00144716	0.407815
Worry	0.00238926	0.174035
Nervous_suffer	0.00512385	0.00347944
Loneliness	0.0055322	0.00142983
Guility	0.000741267	0.670848
Risk_taking	-0.00369886	0.0347631
GP_mental	0.00172391	0.318358
Psychi_mental	0.00324922	0.0597116
Happiness	0.00101785	0.734624
Household_income	-0.0147252	2.08e-15
IQ	-0.0205789	1.13e-11
